# Supplementary material for: Quark Cheese Processed by Dense-Phase Carbon Dioxide: Shelf-Life Evaluation and Physiochemical, Rheological, Microstructural and Volatile Properties Assessment
Source: Foods. 2022 Aug 5;11(15):2340. doi: 10.3390/foods11152340 (PMC9367703; doi:10.3390/foods11152340)
Supplement: Supplementary file 1 [file foods-11-02340-s001.zip]

Archive with 1 entries (1 files):
- foods-1818269-supplementary.pdf
